# Supplementary material for: And yet, migration, population growth or mortality are not balanced among Cantabrian brown bear subpopulations. Reply to Blanco et al (2020)
Source: PLoS One. 2021 Oct 13;16(10):e0256432. doi: 10.1371/journal.pone.0256432 (PMC8513912; doi:10.1371/journal.pone.0256432)
Supplement: S1 Table — Details on the brown bear deaths reported in the Cantabrian populations, from 1977 to 2020. (XLSX) [file pone.0256432.s001.xlsx]

## Sheet: Mortality data compiled authors
Table S1. Mortality data compiled by the authors. Details on the brown bear deaths reported in the Cantabrian populations, from 1977 to 2020.
Record	Population	Sex	Age	Year	Month/Season	Municipality	Province	Protected area	Game ordinance
1	Western Cantabrian	unknown	unknown	1975		Cudillero	Asturias
2	Eastern Cantabrian	unknown	unknown	1977		Valdavia	Palencia
3	Eastern Cantabrian	female	adult	1982	june	Casasuertes	León
4	Eastern Cantabrian	male	adult	1984	june	Hormas	León
5	Western Cantabrian	unknown	unknown	1985	june	Luarca	Asturias
6	Eastern Cantabrian	male	adult	1987	autumn	Portilla de la reina	León
7	Eastern Cantabrian	male	adult	1988	october	Brañosera	Palencia
8	Western Cantabrian	female	juvenil	1989		C. de Narcea	Asturias
9	Western Cantabrian	female	juvenil	1989		C. de Narcea	Asturias
10	Eastern Cantabrian	male	adult	1990	june	Embalse de Riaño	León
11	Western Cantabrian	female	adult	1991	february	Somiedo	Asturias
12	Western Cantabrian	unknown	subadult	1991	february	Somiedo	Asturias
13	Eastern Cantabrian	male	adult	1992	january	Polvoredo	León
14	Western Cantabrian	male	adult	1998	may	Somiedo	Asturias
15	Western Cantabrian	female	juvenil	1998	may	C. de Narcea	Asturias
16	Western Cantabrian	female	juvenil	1999	march	C. de Narcea	Asturias
17	Western Cantabrian	unknown	juvenil	1999	spring	Somiedo	Asturias
18	Western Cantabrian	male	adult	2000	june	Valdeprado	León
19	Western Cantabrian	male	juvenil	2000	may	Cervantes	Lugo
20	Eastern Cantabrian	female	adult	2001	june	Triollo	Palencia	SCI, SPA, Natural Park	regional game reserve
21	Eastern Cantabrian	male	adult (> 15y)	2005	september	Polentinos	Palencia	SCI, SPA, Natural Park	regional game reserve
22	Eastern Cantabrian	unknown	juvenil	2005	september	Cervera de Pisuerga	Palencia	SCI, SPA, Natural Park	regional game reserve
23	Western Cantabrian	unknown	adult	2005	november	Somiedo	Asturias
24	Western Cantabrian	male	adult	2006	may	Burbia	León	SCI, SPA	regional game reserve
25	Eastern Cantabrian	male	adult (>20y)	2007	august	Polentinos	Palencia	SCI, SPA, Natural Park	regional game reserve
26	Eastern Cantabrian	unknown	juvenil	2007	december	Resoba	Palencia	SCI, SPA, Natural Park	regional game reserve
27	Eastern Cantabrian	unknown	juvenil	2008	july	Vega de Liébana	Cantabria
28	Western Cantabrian	unknown	adult	2008	july	Páramo del Sil	León	SCI, SPA, Natural Park	private game reserve
29	Western Cantabrian	male	juvenil	2008	october	Trabadelo	León		private game reserve
30	Eastern Cantabrian	unknown	unknown	2009	april	Cervera de Pisuerga	Palencia	SCI, SPA, Natural Park	regional game reserve
31	Western Cantabrian	unknown	unknown	2009	november	Villablino	León
32	Western Cantabrian	unknown	unknown	2010	april	Valdeprado	León
33	Eastern Cantabrian	female	adult	2011	july	Cervera de Pisuerga	Palencia
34	Western Cantabrian	unknown	unknown	2011	september	Palacios del sil	León
35	Western Cantabrian	male	adult	2012	august	C. de Narcea	Asturias
36	Western Cantabrian	female	juvenil	2012	october	Valdeprado	León
37	Western Cantabrian	male	adult	2012	october	Polentinos	Palencia
38	Eastern Cantabrian	unknown	juvenil	2013	summer	Cervera de Pisuerga	Palencia
39	Western Cantabrian	male	adult	2013	april	Teverga	Asturias
40	Eastern Cantabrian	male	adult	2014	december	Guardo	Palencia
41	Western Cantabrian	male	adult	2014	june	Quirós	Asturias
42	Western Cantabrian	male	adult	2014	june	Rabanal de Arriba	León
43	Eastern Cantabrian	unknown	adult	2015	october	Barniedo de la Reina	León
44	Western Cantabrian	female	adult	2015	april	Belmonte	Asturias
45	Eastern Cantabrian	unknown	adult	2016	march	Cordovilla de Aguilar	Palencia
46	Western Cantabrian	male	adult	2016	march	Quirós	Asturias
47	Western Cantabrian	female	adult	2016	november	Cariseda	León
48	Western Cantabrian	male	5 years old	2016	september	Cangas de Narcea	Asturias
49	Eastern Cantabrian	male	yealing	2017	november	Liebana	Cantabria
50	Eastern Cantabrian	female	adult	2017	november	Casavegas	Palencia
51	Western Cantabrian	male	adult	2017	april	Cangas de Narcea	Asturias
52	Western Cantabrian	male	adult	2017	april	Cangas de Narcea	Asturias
53	Western Cantabrian	male	adult	2017	january	Cangas de Narcea	Asturias
54	Eastern Cantabrian	unknown	adult	2018	july	Liebana	Cantabria
55	Eastern Cantabrian	unknown	adult	2018	november	Celada de Roblecedo	Palencia
56	Eastern Cantabrian	unknown	adult	2018	october	Casasuertes	León
57	Eastern Cantabrian	unknown	adult	2018	october	Embalse de requejada	Palencia
58	Western Cantabrian	unknown	unknown	2018	december	Tejedo del Sil	León
59	Western Cantabrian	female	adult	2018	september	Teverga	Asturias
60	Eastern Cantabrian	unknown	juvenil	2019	september	Brañosera	Palencia
61	Western Cantabrian	male	adult	2019	may	Palacios del sil	León
62	Western Cantabrian	male	subadult	2019	november	Santo Adriano	Asturias		private game reserve
63	Western Cantabrian	unknown	adult	2019	september	Somiedo	Asturias	Natural Park
64	Eastern Cantabrian	unknown	adult	2020	april	Herreruela de la Castilleria	Palencia
64	Eastern Cantabrian	female	adult	2020	november	Velilla del Río Carrión	Palencia
