# Supplementary material for: And yet, migration, population growth or mortality are not balanced among Cantabrian brown bear subpopulations. Reply to Blanco et al (2020)
Source: PLoS One. 2021 Oct 13;16(10):e0256432. doi: 10.1371/journal.pone.0256432 (PMC8513912; doi:10.1371/journal.pone.0256432)
Supplement: S2 Table — Summary on mortality based on the data compiled by Palomero et al (2021) [21]. Data are available in Table 2, page 16 of the referenced publication. (XLSX) [file pone.0256432.s002.xlsx]

## Sheet: Mortality summary Palomero 2021
	Table S2. Mortality summary based on Palomero et al (2021). Summary on mortality based on the data compiled by Palomero et al (2021). Data are available in Table 2, page 16 of the referenced publication.
			By sex			By age class			By cause of death
	Estimates for 2017-2019 (Palomero et al 2021)	Reported Deaths	Male	Female	Unknown	Adult	Young	Unknown	Criminal*	Natural	Other Human**	Unknown	In proportion to current population size
	East (N=50)	21	10	3	8	14	5	2	7	2	0	12
	East (%)		0.47619	0.142857	0.380952	0.666667	0.238095	0.0952381	0.333333	0.0952381	0	0.571429	0.42
	West (N=280)	24	14	6	4	17	5	2	8	11	2	3
	West (%)		0.583333	0.25	0.166667	0.708333	0.208333	0.0833333	0.333333	0.458333	0.0833333	0.125	0.0857143
	* - includes poisoning, shooting and snaring.
	** - includes one death during handling for scientific purposes and one roadkill.
